# Supplementary material for: Single-agent maintenance therapy for advanced non-small cell lung cancer (NSCLC): a systematic review and Bayesian network meta-analysis of 26 randomized controlled trials
Source: PeerJ. 2016 Oct 20;4:e2550. doi: 10.7717/peerj.2550 (PMC5075715; doi:10.7717/peerj.2550)
Supplement: Table S1 [file peerj-04-2550-s001.xlsx]

## Sheet: Sheet1
study	Random sequence generation	Allocation concealment	Blinding of participants and personnel	Blinding of outcome assessment	Incomplete outcome data	Selective outcome reporting	Other bias
Ciuleanu 2009	low	low	low	low	low	low	unclear
Mubarak 2012	low	unclear	unclear	unclear	low	low	unclear
Paz-Ares 2013	low	unclear	low	low	low	low	unclear
Belani 2010	low	unclear	unclear	unclear	unclear	low	unclear
Kelly 2008	low	unclear	unclear	unclear	unclear	low	unclear
Gaafar 2011	low	unclear	low	low	unclear	low	unclear
Zhang 2012	low	low	low	low	low	low	unclear
Cai 2015	low	unclear	high	unclear	low	low	unclear
Cappuzzo 2010	low	unclear	low	low	low	low	unclear
Perol 2012	low	unclear	unclear	low	low	low	unclear
Brodowicz 2006	low	unclear	unclear	unclear	unclear	low	unclear
Hanna 2008	low	unclear	high	unclear	low	low	unclear
Fidias 2009	low	unclear	unclear	unclear	low	low	unclear
Karayama 2013	low	unclear	unclear	unclear	high	low	unclear
Carter 2012	low	unclear	high	unclear	low	low	unclear
Belani 2003	low	unclear	high	unclear	unclear	low	unclear
Butts 2005	low	unclear	high	unclear	low	low	unclear
Butts 2014	low	low	low	low	low	low	unclear
Giaccone 2015	low	low	low	low	low	low	unclear
O'Brien 2015	low	unclear	low	low	low	low	unclear
Socinski 2014	low	unclear	unclear	unclear	unclear	unclear	unclear
Ahn 2013	low	unclear	low	low	low	low	unclear
Johnson 2008	low	unclear	low	low	low	low	unclear
Westeel 2005	low	unclear	high	high	low	low	unclear
Hu 2010	low	unclear	high	high	unclear	low	unclear
Alfonso 2014	low	low	low	low	low	low	unclear
