# Supplementary material for: Single-agent maintenance therapy for advanced non-small cell lung cancer (NSCLC): a systematic review and Bayesian network meta-analysis of 26 randomized controlled trials
Source: PeerJ. 2016 Oct 20;4:e2550. doi: 10.7717/peerj.2550 (PMC5075715; doi:10.7717/peerj.2550)
Supplement: Table S2 [file peerj-04-2550-s002.xlsx]

## Sheet: OS
none	0.7930 (0.6030-1.0370)	0.8273 (0.6449-1.0570)	0.9132 (0.7235-1.1500)	0.7989 (0.6456-0.9716)	0.8390 (0.6955-1.0060)	1.0071 (0.6793-1.4580)	1.2302 (0.8285-1.7464)	0.8472 (0.6748-1.0260)	0.9506 (0.7026-1.2660)	0.7450 (0.3988-1.2961)	1.1091 (0.7539-1.5720)	1.4887 (0.7243-2.7246)	1.0366 (0.7317-1.4340)	1.0288 (0.7742-1.3320)	0.6434 (0.4465-0.9223)
1.2836 (0.9640-1.6580)	swi-pem	1.0617 (0.7319-1.5097)	1.1715 (0.8232-1.6031)	1.0256 (0.7197-1.4081)	1.0766 (0.7875-1.4574)	1.2942 (0.7975-2.0142)	1.5790 (0.9711-2.3800)	1.0877 (0.7702-1.4973)	1.2196 (0.8233-1.7510)	0.9575 (0.4678-1.7272)	1.4241 (0.8853-2.1693)	1.9180 (0.8787-3.6114)	1.3311 (0.8399-1.9632)	1.3207 (0.8772-1.9010)	0.8259 (0.5340-1.2672)
1.2275 (0.9463-1.5502)	0.9732 (0.6623-1.3662)	con-pem	1.1200 (0.8018-1.5163)	0.9808 (0.7026-1.3320)	1.0296 (0.7354-1.4140)	1.2335 (0.7856-1.8452)	1.5113 (0.9276-2.2746)	1.0398 (0.7256-1.3611)	1.1676 (0.7713-1.7001)	0.9131 (0.4606-1.6250)	1.3608 (0.8599-2.0183)	1.8350 (0.8900-3.5768)	1.2729 (0.8255-1.9134)	1.2631 (0.8508-1.8031)	0.7897 (0.4854-1.1770)
1.1084 (0.8697-1.3820)	0.8785 (0.6238-1.2150)	0.9162 (0.6594-1.2470)	con-gem	0.8857 (0.6519-1.1781)	0.9282 (0.7022-1.1890)	1.1155 (0.7072-1.7011)	1.3629 (0.8685-2.0350)	0.9384 (0.6962-1.2420)	1.0545 (0.7151-1.5381)	0.8247 (0.4313-1.4671)	1.2296 (0.7768-1.8532)	1.6502 (0.7683-3.0020)	1.1490 (0.7726-1.7074)	1.1401 (0.7843-1.5550)	0.7129 (0.4590-1.0731)
1.2648 (1.0289-1.5491)	1.0030 (0.7103-1.3894)	1.0466 (0.7508-1.4232)	1.1550 (0.8490-1.5341)	swi-gef	1.0617 (0.7986-1.4020)	1.2732 (0.8285-1.9681)	1.5560 (0.9935-2.3550)	1.0713 (0.7980-1.3932)	1.2030 (0.8178-1.7321)	0.9421 (0.4836-1.7131)	1.4028 (0.9146-2.0930)	1.8803 (0.9110-3.4724)	1.3119 (0.8783-1.9252)	1.3008 (0.9371-1.7933)	0.8142 (0.5290-1.2321)
1.2032 (0.9937-1.4380)	0.9536 (0.6860-1.2703)	0.9950 (0.7073-1.3600)	1.0966 (0.8412-1.4241)	0.9617 (0.7132-1.2520)	swi-erl	1.2124 (0.7567-1.8006)	1.4824 (0.9345-2.2500)	1.0185 (0.7582-1.3040)	1.1437 (0.8086-1.5885)	0.8955 (0.4609-1.6260)	1.3346 (0.8841-1.9872)	1.7923 (0.8593-3.3801)	1.2475 (0.8384-1.7620)	1.2375 (0.8550-1.6860)	0.7747 (0.4967-1.1542)
1.0302 (0.6861-1.4720)	0.8179 (0.4963-1.2543)	0.8507 (0.5419-1.2731)	0.9400 (0.5879-1.4141)	0.8225 (0.5082-1.2070)	0.8654 (0.5554-1.3211)	swi-doc	1.2662 (0.7178-2.0571)	0.8725 (0.5470-1.2822)	0.9805 (0.5866-1.4950)	0.7668 (0.3567-1.4960)	1.1414 (0.6283-1.8355)	1.5312 (0.7033-3.1275)	1.0686 (0.6245-1.7310)	1.0582 (0.6712-1.6290)	0.6623 (0.3653-1.0660)
0.8446 (0.5728-1.2071)	0.6703 (0.4201-1.0293)	0.6994 (0.4396-1.0783)	0.7712 (0.4914-1.1510)	0.6747 (0.4247-1.0070)	0.7096 (0.4445-1.0700)	0.8498 (0.4862-1.3930)	con-pac	0.7154 (0.4525-1.0731)	0.8029 (0.4859-1.2613)	0.6299 (0.2821-1.1981)	0.9380 (0.5271-1.5796)	1.2557 (0.5613-2.4218)	0.8749 (0.5206-1.3990)	0.8681 (0.5344-1.3320)	0.5445 (0.3114-0.9298)
1.1939 (0.9749-1.4820)	0.9470 (0.6680-1.2980)	0.9879 (0.7347-1.3781)	1.0893 (0.8054-1.4360)	0.9536 (0.7180-1.2531)	1.0010 (0.7668-1.3192)	1.2022 (0.7798-1.8286)	1.4681 (0.9318-2.2102)	swi-BLP	1.1367 (0.7782-1.6154)	0.8896 (0.4533-1.6190)	1.3235 (0.8585-1.9801)	1.7765 (0.8775-3.2843)	1.2384 (0.8224-1.8651)	1.2288 (0.8582-1.6912)	0.7683 (0.5105-1.1631)
1.0774 (0.7902-1.4230)	0.8545 (0.5712-1.2150)	0.8922 (0.5883-1.2960)	0.9844 (0.6500-1.3981)	0.8614 (0.5773-1.2230)	0.9035 (0.6296-1.2370)	1.0858 (0.6690-1.7051)	1.3254 (0.7925-2.0581)	0.9140 (0.6190-1.2853)	swi-bel	0.8045 (0.3977-1.5031)	1.1936 (0.7144-1.8136)	1.6031 (0.7586-3.1842)	1.1161 (0.6803-1.6164)	1.1089 (0.7181-1.6001)	0.6931 (0.4301-1.1250)
1.4707 (0.7714-2.5081)	1.1678 (0.5789-2.1380)	1.2156 (0.6155-2.1712)	1.3408 (0.6815-2.3191)	1.1752 (0.5839-2.0675)	1.2326 (0.6150-2.1694)	1.4816 (0.6686-2.8036)	1.8132 (0.8348-3.5454)	1.2460 (0.6177-2.2060)	1.3997 (0.6653-2.5150)	swi-paz	1.6326 (0.7443-3.0362)	2.2000 (0.7985-4.8587)	1.5246 (0.7107-2.7973)	1.5109 (0.7313-2.6301)	0.9444 (0.4412-1.7661)
0.9337 (0.6363-1.3261)	0.7407 (0.4609-1.1294)	0.7720 (0.4954-1.1630)	0.8529 (0.5397-1.2872)	0.7457 (0.4778-1.0931)	0.7833 (0.5031-1.1311)	0.9397 (0.5447-1.5912)	1.1501 (0.6332-1.8970)	0.7905 (0.5050-1.1651)	0.8869 (0.5513-1.4000)	0.6959 (0.3294-1.3430)	swi-sun	1.3931 (0.6300-2.8222)	0.9675 (0.5648-1.5322)	0.9599 (0.6023-1.4361)	0.6001 (0.3470-0.9841)
0.7474 (0.3669-1.3802)	0.5947 (0.2769-1.1381)	0.6201 (0.2795-1.1231)	0.6833 (0.3331-1.3020)	0.5959 (0.2880-1.0982)	0.6275 (0.2959-1.1640)	0.7502 (0.3197-1.4221)	0.9180 (0.4130-1.7821)	0.6324 (0.3045-1.1393)	0.7102 (0.3140-1.3182)	0.5593 (0.2058-1.2520)	0.8291 (0.3543-1.5876)	swi-van	0.7771 (0.3516-1.4883)	0.7703 (0.3585-1.5620)	0.4811 (0.2159-0.9345)
0.9933 (0.6976-1.3670)	0.7881 (0.5093-1.1902)	0.8223 (0.5225-1.2112)	0.9069 (0.5857-1.2943)	0.7939 (0.5195-1.1390)	0.8340 (0.5676-1.1931)	1.0005 (0.5778-1.6012)	1.2199 (0.7147-1.9212)	0.8417 (0.5362-1.2157)	0.9446 (0.6184-1.4701)	0.7397 (0.3576-1.4073)	1.1011 (0.6525-1.7700)	1.4808 (0.6718-2.8440)	swi-CAI	1.0209 (0.6490-1.5500)	0.6388 (0.3729-1.0062)
0.9917 (0.7506-1.2921)	0.7865 (0.5261-1.1402)	0.8206 (0.5548-1.1753)	0.9058 (0.6431-1.2750)	0.7920 (0.5577-1.0672)	0.8320 (0.5932-1.1693)	0.9969 (0.6141-1.4902)	1.2189 (0.7509-1.8711)	0.8407 (0.5911-1.1650)	0.9433 (0.6248-1.3924)	0.7381 (0.3802-1.3670)	1.0991 (0.6963-1.6603)	1.4771 (0.6402-2.7890)	1.0266 (0.6451-1.5410)	swi-vin	0.6381 (0.3987-0.9952)
1.6103 (1.0840-2.2397)	1.2762 (0.7894-1.8731)	1.3331 (0.8497-2.0604)	1.4695 (0.9316-2.1781)	1.2868 (0.8115-1.8901)	1.3527 (0.8662-2.0130)	1.6222 (0.9385-2.7372)	1.9826 (1.0758-3.2120)	1.3641 (0.8595-1.9590)	1.5294 (0.8890-2.3251)	1.1969 (0.5663-2.2660)	1.7843 (1.0159-2.8820)	2.3950 (1.0698-4.6324)	1.6686 (0.9938-2.6812)	1.6561 (1.0049-2.5081)	swi-rac
The posterior mean residual deviance: -23.3286
DIC: -6.0
All NMA data are presented as HRs and 95% CrIs.

## Sheet: PFS
none	0.5380 (0.2634-1.0372)	0.7764 (0.4213-1.2690)	0.7367 (0.4974-1.0413)	0.6039 (0.3957-0.9027)	0.7576 (0.4595-1.1811)	0.7465 (0.4235-1.1441)	1.5859 (0.7421-2.9907)	0.9346 (0.4524-1.7903)	1.0523 (0.4922-1.9102)	0.7069 (0.2994-1.3821)	0.6430 (0.2897-1.2671)	0.8098 (0.3621-1.5761)	1.1004 (0.5198-2.0693)	0.8239 (0.3744-1.6086)	0.7554 (0.3333-1.4531)
2.0764 (0.9644-3.7972)	swi-pem	1.6014 (0.6132-3.2643)	1.5316 (0.6409-3.0979)	1.2553 (0.5146-2.5569)	1.5663 (0.6247-3.3570)	1.5416 (0.5852-3.1212)	3.2583 (1.1099-7.4951)	1.9560 (0.6951-4.8443)	2.1738 (0.7377-4.9079)	1.4707 (0.4483-3.4973)	1.3514 (0.4302-3.4510)	1.6758 (0.5513-3.7837)	2.2934 (0.7512-5.2895)	1.6960 (0.5614-4.1758)	1.5656 (0.5259-3.5973)
1.3843 (0.7882-2.3741)	0.7421 (0.3064-1.6305)	con-pem	1.0190 (0.4993-1.8901)	0.8398 (0.4083-1.6751)	1.0506 (0.5043-1.9401)	1.0130 (0.5147-1.7221)	2.1982 (0.7855-4.7983)	1.3001 (0.4876-2.6992)	1.4598 (0.5877-3.0486)	0.9746 (0.3501-2.1981)	0.8935 (0.3442-1.9976)	1.1299 (0.4284-2.5420)	1.5255 (0.5851-3.3245)	1.1417 (0.3911-2.4419)	1.0524 (0.3721-2.2727)
1.4073 (0.9599-2.0101)	0.7579 (0.3228-1.5600)	1.0915 (0.5290-2.0031)	con-gem	0.8530 (0.4609-1.4350)	1.0566 (0.5865-1.6926)	1.0504 (0.5313-1.7662)	2.2290 (0.9307-4.5396)	1.3102 (0.5650-2.6921)	1.4784 (0.6435-2.9174)	0.9991 (0.3743-2.0842)	0.9056 (0.3644-2.0215)	1.1423 (0.4545-2.5011)	1.5529 (0.6296-3.1726)	1.1599 (0.4649-2.4061)	1.0578 (0.4444-2.1331)
1.7297 (1.1079-2.5271)	0.9305 (0.3912-1.9435)	1.3445 (0.5971-2.4491)	1.2776 (0.6970-2.1694)	swi-gef	1.3111 (0.6536-2.2931)	1.2884 (0.6461-2.1925)	2.7491 (1.0831-5.8091)	1.6235 (0.6768-3.4901)	1.8285 (0.7182-3.5028)	1.2176 (0.4528-2.6511)	1.1107 (0.4346-2.3506)	1.3959 (0.5684-3.1355)	1.8968 (0.7671-3.8742)	1.4259 (0.5447-2.9300)	1.3051 (0.4791-2.5851)
1.3941 (0.8465-2.1765)	0.7472 (0.2979-1.6010)	1.0827 (0.5154-1.9826)	1.0192 (0.5907-1.7051)	0.8434 (0.4360-1.5302)	swi-erl	1.0375 (0.4735-1.8368)	2.1971 (0.8509-4.4920)	1.3023 (0.5295-2.9243)	1.4616 (0.5945-3.0315)	0.9882 (0.3533-2.1134)	0.8997 (0.3247-2.0072)	1.1252 (0.4209-2.5223)	1.5366 (0.5975-3.3523)	1.1471 (0.4212-2.4802)	1.0501 (0.4083-2.1754)
1.4179 (0.8738-2.3613)	0.7618 (0.3204-1.7088)	1.0812 (0.5807-1.9423)	1.0452 (0.5661-1.8816)	0.8548 (0.4561-1.5476)	1.0723 (0.5445-2.1120)	swi-doc	2.2578 (0.8189-5.0094)	1.3370 (0.5464-3.0872)	1.4977 (0.6120-3.3972)	0.9943 (0.3884-2.2472)	0.9147 (0.3464-1.9784)	1.1555 (0.4433-2.6962)	1.5645 (0.6127-3.3433)	1.1689 (0.4449-2.5292)	1.0782 (0.4077-2.3447)
0.7185 (0.3343-1.3474)	0.3842 (0.1334-0.9014)	0.5605 (0.2084-1.2735)	0.5280 (0.2203-1.0741)	0.4374 (0.1721-0.9230)	0.5417 (0.2226-1.1751)	0.5389 (0.1997-1.2216)	con-pac	0.6662 (0.2384-1.5712)	0.7495 (0.2569-1.6110)	0.5107 (0.1492-1.2951)	0.4618 (0.1534-1.1301)	0.5854 (0.1962-1.3822)	0.7899 (0.2609-1.9875)	0.5929 (0.1889-1.4373)	0.5398 (0.1801-1.2542)
1.2075 (0.5586-2.2105)	0.6484 (0.2065-1.4391)	0.9366 (0.3705-2.0510)	0.8861 (0.3714-1.7701)	0.7338 (0.2865-1.4773)	0.9132 (0.3420-1.8883)	0.9038 (0.3239-1.8302)	1.8993 (0.6362-4.1946)	swi-BLP	1.2839 (0.4083-2.9818)	0.8608 (0.2764-2.1321)	0.7788 (0.2324-1.8291)	0.9826 (0.3187-2.3257)	1.3140 (0.4727-3.0553)	1.0056 (0.2904-2.4720)	0.9084 (0.3016-2.0948)
1.0641 (0.5234-2.0317)	0.5702 (0.2038-1.3551)	0.8289 (0.3280-1.7011)	0.7817 (0.3428-1.5540)	0.6457 (0.2856-1.3922)	0.8032 (0.3298-1.6822)	0.7980 (0.2944-1.6339)	1.6795 (0.6208-3.8922)	1.0055 (0.3353-2.4491)	swi-bel	0.7500 (0.2402-1.7196)	0.6849 (0.2265-1.6410)	0.8666 (0.2954-2.2637)	1.1681 (0.4165-2.7862)	0.8692 (0.2943-1.9531)	0.7994 (0.2655-1.7827)
1.6576 (0.7235-3.3396)	0.8955 (0.2859-2.2303)	1.2791 (0.4549-2.8564)	1.2321 (0.4798-2.6717)	1.0023 (0.3772-2.2081)	1.2647 (0.4731-2.8302)	1.2292 (0.4451-2.5740)	2.6318 (0.7720-6.7041)	1.5865 (0.4691-3.6184)	1.7622 (0.5816-4.1633)	swi-pan	1.1024 (0.3187-2.9428)	1.3891 (0.3979-3.3373)	1.8254 (0.5846-4.1849)	1.3774 (0.4143-3.5542)	1.2635 (0.3699-3.1067)
1.7904 (0.7894-3.4519)	0.9793 (0.2897-2.3244)	1.3817 (0.5006-2.9052)	1.3180 (0.4947-2.7443)	1.0813 (0.4254-2.3015)	1.3602 (0.4981-3.0801)	1.3404 (0.5054-2.8870)	2.8656 (0.8845-6.5206)	1.6847 (0.5468-4.3027)	1.8806 (0.6094-4.4151)	1.2722 (0.3399-3.1377)	swi-sun	1.4494 (0.4349-3.5983)	1.9953 (0.6108-4.9524)	1.4874 (0.4411-3.7881)	1.3532 (0.3979-3.0560)
1.4200 (0.6344-2.7621)	0.7641 (0.2643-1.8141)	1.1059 (0.3934-2.3342)	1.0504 (0.3999-2.2000)	0.8583 (0.3190-1.7592)	1.0739 (0.3964-2.3754)	1.0614 (0.3709-2.2553)	2.2637 (0.7233-5.0948)	1.3458 (0.4300-3.1381)	1.4898 (0.4417-3.3864)	1.0120 (0.2997-2.5131)	0.9145 (0.2779-2.2998)	swi-van	1.5620 (0.4982-3.6638)	1.1682 (0.3541-2.8871)	1.0712 (0.3055-2.5774)
1.0346 (0.4832-1.9241)	0.5586 (0.1891-1.3313)	0.8045 (0.3009-1.7091)	0.7647 (0.3152-1.5886)	0.6286 (0.2581-1.3036)	0.7846 (0.2983-1.6741)	0.7771 (0.2991-1.6320)	1.6315 (0.5031-3.8337)	0.9586 (0.3273-2.1159)	1.0864 (0.3589-2.4014)	0.7271 (0.2389-1.7108)	0.6741 (0.2019-1.6368)	0.8455 (0.2729-2.0071)	swi-CAI	0.8575 (0.2565-2.2461)	0.7816 (0.2551-1.9091)
1.4113 (0.6215-2.6718)	0.7632 (0.2395-1.7818)	1.0965 (0.4096-2.5566)	1.0457 (0.4156-2.1511)	0.8545 (0.3413-1.8360)	1.0779 (0.4032-2.3736)	1.0557 (0.3955-2.2482)	2.2557 (0.6959-5.2916)	1.3515 (0.4046-3.4430)	1.4840 (0.5121-3.3982)	0.9898 (0.2814-2.4134)	0.9197 (0.2640-2.2667)	1.1570 (0.3463-2.8234)	1.5923 (0.4453-3.8984)	swi-vin	1.0694 (0.3451-2.3711)
1.5134 (0.6881-3.0008)	0.8168 (0.2780-1.9016)	1.1802 (0.4400-2.6873)	1.1077 (0.4688-2.2501)	0.9193 (0.3868-2.0875)	1.1455 (0.4597-2.4493)	1.1327 (0.4266-2.4532)	2.3881 (0.7972-5.5513)	1.4141 (0.4773-3.3154)	1.6003 (0.5609-3.7662)	1.0801 (0.3219-2.7036)	0.9740 (0.3273-2.5130)	1.2304 (0.3880-3.2726)	1.6668 (0.5238-3.9204)	1.2334 (0.4219-2.8971)	swi-rac
Residual deviance: -27.5770
DIC (for model fit): -4.9
All NMA data are presented as HRs and 95% CrIs.
